# Supplementary material for: Exploratory Investigation of Motor and Psychophysiological Outcomes Following VR-Based Motor Training with Augmented Sensory Feedback for a Pilot Cohort with Spinal Cord Injury
Source: Bioengineering (Basel). 2025 Nov 18;12(11):1266. doi: 10.3390/bioengineering12111266 (PMC12650409; doi:10.3390/bioengineering12111266)
Supplement: Supplementary file 1 [file bioengineering-12-01266-s001.zip]

Archive with 1 entries (1 files):
- bioengineering-3902712-supplementary.pdf
